# Supplementary material for: Vermicomposting manure-paper mixture with igneous rock phosphate enhances biodegradation, phosphorus bioavailability and reduces heavy metal concentrations
Source: Heliyon. 2018 Aug 22;4(8):e00749. doi: 10.1016/j.heliyon.2018.e00749 (PMC6106700; doi:10.1016/j.heliyon.2018.e00749)
Supplement: Supplementary data A [file mmc1.xlsx]

## Sheet: Sheet1
	Trt	Rep	0wk	Avg	StDev			8wk	Avg	StDev
	0	1	29.4574					13.5514
	0	2	28.6822					13.2701
	0	3	28.6822	28.9406	0.447558			13.0841	13.3019	0.235257
	0.02	1	28.0303					12.0536
	0.02	2	29.0076					11.7117
	0.02	3	29.5455	28.8611	0.768127			11.5556	11.7736	0.254713
	0.04	1	29.2308					11.232
	0.04	2	28.7879					11.7647
	0.04	3	29.0076	29.0088	0.221447			11.0132	11.3366	0.386524
	0.08	1	28.125					10.1322
	0.08	2	27.3438					10.4803
	0.08	3	28.125	27.8646	0.451055			10.4803	10.3643	0.201028
											C/N ratio					StDev
											0 week	8 weeks			Trt	0 wk	8 wk
										0	28.9406	13.3019			0	0.447558	0.235257
										0.02	28.8611	11.7736			0.02	0.768127	0.254713
										0.04	29.0088	11.3366			0.04	0.221447	0.386524
										0.08	27.8646	10.3643			0.08	0.451055	0.201028
