# Supplementary material for: Vermicomposting manure-paper mixture with igneous rock phosphate enhances biodegradation, phosphorus bioavailability and reduces heavy metal concentrations
Source: Heliyon. 2018 Aug 22;4(8):e00749. doi: 10.1016/j.heliyon.2018.e00749 (PMC6106700; doi:10.1016/j.heliyon.2018.e00749)
Supplement: Supplementary data B [file mmc2.xlsx]

## Sheet: Raw data
				0wk
			Trt	Rep	HR	Avg	SD	HI	Avg	SD	PI	Avg	SD	PHA	Avg	SD
			0	1	11.9			2.45			0.259259			20.5882
			0	2	12.4014			2.51622			0.254545			20.2899
			0	3	12.4912	12.2642	0.318582	2.60608	2.5241	0.0783386	0.263636	0.259147	0.00454649	20.8633	20.5805	0.286806
			0.02	1	12.1318			2.33649			0.238532			19.2593
			0.02	2	11.9			2.5375			0.271028			21.3235
			0.02	3	11.6801	11.904	0.22584	2.47244	2.44881	0.102569	0.268519	0.25936	0.0180807	21.1679	20.5836	1.14951
			0.04	1	11.9875			2.3625			0.245455			19.708
			0.04	2	11.9			2.275			0.236364			19.1176
			0.04	3	12.075	11.9875	0.0875	2.5375	2.39167	0.133658	0.266055	0.249291	0.015213	21.0145	19.9467	0.970689
			0.08	1	12.6535			2.67847			0.268519			21.1679
			0.08	2	13.015			2.755			0.268519			21.1679
			0.08	3	12.7458	12.8048	0.187831	2.58611	2.67319	0.0845681	0.254545	0.263861	0.00806735	20.2899	20.8752	0.50693
					8 week
			Trt	Rep	HR	Avg	SD	HI	Avg	SD	PI	Avg	SD	PHA	Avg	SD
			0	1	39.3267			33.7086			6			85.7143
			0	2	40.85			34.9125			5.88			85.4651
			0	3	41.6813	40.6193	1.19409	35.9813	34.8675	1.13698	6.3125	6.06417	0.223276	86.3248	85.8347	0.44231
			0.02	1	45.4417			40.0231			7.38636			88.0759
			0.02	2	47.3173			41.6904			7.40909			88.1081
			0.02	3	47.4452	46.7347	1.12164	41.6904	41.1346	0.962579	7.24444	7.34663	0.0892245	87.8706	88.0182	0.128822
			0.04	1	48.9891			43.6186			8.12195			89.0374
			0.04	2	47.9567			42.7135			8.14634			89.0667
			0.04	3	49.609	48.8516	0.83467	44.289	43.5404	0.79068	8.325	8.19776	0.110862	89.2761	89.1267	0.130201
			0.08	1	54.5011			49.1522			9.18919			90.1857
			0.08	2	52.3687			47.3812			9.5			90.4762
			0.08	3	52.3687	53.0795	1.23111	47.3812	47.9716	1.02244	9.5	9.3964	0.179447	90.4762	90.3794	0.167728

## Sheet: Data grouped
					0wk
				Trt	Rep	HR	Avg	SD	HI	Avg	SD	PI	Avg	SD	PHA	Avg	SD
				0			12.2642	0.318582		2.5241	0.0783386		0.259147	0.00454649		20.5805	0.286806
				0.02			11.904	0.22584		2.44881	0.102569		0.25936	0.0180807		20.5836	1.14951
				0.04			11.9875	0.0875		2.39167	0.133658		0.249291	0.015213		19.9467	0.970689
				0.08			12.8048	0.187831		2.67319	0.0845681		0.263861	0.00806735		20.8752	0.50693
						8 week
				Trt	Rep	HR	Avg	SD	HI	Avg	SD	PI	Avg	SD	PHA	Avg	SD
				0			40.6193	1.19409		34.8675	1.13698		6.06417	0.223276		85.8347	0.44231
				0.02			46.7347	1.12164		41.1346	0.962579		7.34663	0.0892245		88.0182	0.128822
				0.04			48.8516	0.83467		43.5404	0.79068		8.19776	0.110862		89.1267	0.130201
				0.08			53.0795	1.23111		47.9716	1.02244		9.3964	0.179447		90.3794	0.167728
					HR				HI				PI				PHA
					0 week	8 weeks			0 week	8 weeks			0 week	8 weeks			0 week	8 weeks
				0	12.2642	40.6193		0	2.5241	34.8675		0	0.259147	6.06417		0	20.5805	85.8347
				0.02	11.904	46.7347		0.02	2.44881	41.1346		0.02	0.25936	7.34663		0.02	20.5836	88.0182
				0.04	11.9875	48.8516		0.04	2.39167	43.5404		0.04	0.249291	8.19776		0.04	19.9467	89.1267
				0.08	12.8048	53.0795		0.08	2.67319	47.9716		0.08	0.263861	9.3964		0.08	20.8752	90.3794
