# Supplementary material for: Vermicomposting manure-paper mixture with igneous rock phosphate enhances biodegradation, phosphorus bioavailability and reduces heavy metal concentrations
Source: Heliyon. 2018 Aug 22;4(8):e00749. doi: 10.1016/j.heliyon.2018.e00749 (PMC6106700; doi:10.1016/j.heliyon.2018.e00749)
Supplement: Supplementary data C [file mmc3.xlsx]

## Sheet: Raw data
Trt	Rep	0 week	Avg	SD	2 weeks	Avg	SD	4 weeks	Avg	SD	8 weeks	Avg	SD
0	1	2314.12			6008.75			5053.12			3609.37
0	2	2314.12			6325			5197.5			3609.38
0	3	2436	2354.75	70.3646	6008.75	6114.17	182.587	5197.5	5149.38	83.3549	3465	3561.25	83.3549
0.02	1	2384.25			6957.5			5630.62			4042.5
0.02	2	2173.88			7273.75			5630.63			4056.28
0.02	3	2339	2299.04	110.734	6957.5	7062.92	182.587	5630.62	5630.62	1.43804e-12	4042.5	4047.09	7.953
0.04	1	2384.25			7273.75			6063.75			4186.88
0.04	2	2524.5			7590			5919.37			4186.87
0.04	3	2415	2441.25	73.7178	7590	7484.58	182.587	6352.5	6111.88	220.536	4186.88	4186.88	3.21555e-12
0.08	1	2314.12			7590			6208.13			4331.25
0.08	2	2664.75			7906.25			6352.5			4331.25
0.08	3	2298	2425.63	207.245	7906.25	7800.83	182.587	6496.88	6352.5	144.375	4475.62	4379.37	83.3549
Trt	Rep	0 week	Avg	SD	2 weeks	Avg	SD	4 weeks	Avg	SD	8 weeks	Avg	SD
0	3	2436	2354.75	70.3646	6008.75	6114.17	182.587	5197.5	5149.38	83.3549	3465	3561.25	83.3549
0.02	3	2339	2299.04	110.734	6957.5	7062.92	182.587	5630.62	5630.62	1.43804e-12	4042.5	4047.09	7.953
0.04	3	2415	2441.25	73.7178	7590	7484.58	182.587	6352.5	6111.88	220.536	4186.88	4186.88	3.21555e-12
0.08	3	2298	2425.63	207.245	7906.25	7800.83	182.587	6496.88	6352.5	144.375	4475.62	4379.37	83.3549
Trt	SD	SD	SD	SD			0	2	4	8
0	70.3646	182.587	83.3549	83.3549		0	2354.75	6114.17	5149.38	3561.25
0.02	110.734	182.587	1.43804e-12	7.953		0.02	2299.04	7062.92	5630.62	4047.09
0.04	73.7178	182.587	220.536	3.21555e-12		0.04	2441.25	7484.58	6111.88	4186.88
0.08	207.245	182.587	144.375	83.3549		0.08	2425.63	7800.83	6352.5	4379.37

## Sheet: Graph
			Trt	SD	SD	SD	SD			0	2	4	8
			0	70.3646	182.587	83.3549	83.3549		0	2354.75	6114.17	5149.38	3561.25
			0.02	110.734	182.587	1.43804e-12	7.953		0.02	2299.04	7062.92	5630.62	4047.09
			0.04	73.7178	182.587	220.536	3.21555e-12		0.04	2441.25	7484.58	6111.88	4186.88
			0.08	207.245	182.587	144.375	83.3549		0.08	2425.63	7800.83	6352.5	4379.37
