# Supplementary material for: Vermicomposting manure-paper mixture with igneous rock phosphate enhances biodegradation, phosphorus bioavailability and reduces heavy metal concentrations
Source: Heliyon. 2018 Aug 22;4(8):e00749. doi: 10.1016/j.heliyon.2018.e00749 (PMC6106700; doi:10.1016/j.heliyon.2018.e00749)
Supplement: Supplementary data D [file mmc4.xlsx]

## Sheet: Resin P
							Resin P
						Trt	Rep	8 weeks	Avg	SD
						0	1	946.918
						0	2	949.865
						0	3	937.095	944.626	6.68624
						0.02	1	1316.26
						0.02	2	1365.37
						0.02	3	1257.32	1312.98	54.0998
						0.04	1	1424.31
						0.04	2	1443.95
						0.04	3	1394.84	1421.03	24.7202
						0.08	1	1502.89
						0.08	2	1561.83
						0.08	3	1620.76	1561.83	58.9368
		Trt	Rep	8 weeks	Avg	SD- Resin
		0	3		944.626	6.68624
		0.02	3		1312.98	54.0998
		0.04	3		1421.03	24.7202
		0.08	3		1561.83	58.9368

## Sheet: NaHCO P
	NaHCO3 P
	Trt	Rep	8 weeks	Avg	SD
	0	1	1525.88
	0	2	1467.15
	0	3	1468.06	1487.03	33.6456
	0.02	1	1870.98
	0.02	2	1718.3
	0.02	3	1728.24	1772.51	85.4246
	0.04	1	1985.72
	0.04	2	1899.89
	0.04	3	1818.58	1901.4	83.5765
	0.08	1	1950.48
	0.08	2	2012.82
	0.08	3	1983.01	1982.1	31.1778
	Rep		8 weeks	Avg	SD
	3			1487.03	33.6456
	3			1772.51	85.4246
	3			1901.4	83.5765
	3			1982.1	31.1778

## Sheet: NaOH
	NaOH P
	Trt	Rep	8 weeks	Avg	SD
	0	1	921.44
	0	2	915.389
	0	3	917.982	918.27	3.03564
	0.02	1	892.915
	0.02	2	889.457
	0.02	3	894.644	892.339	2.64076
	0.04	1	833.272
	0.04	2	853.153
	0.04	3	851.424	845.95	11.0132
	0.08	1	739.918
	0.08	2	754.612
	0.08	3	751.155	748.562	7.68287
	Trt	Rep	8 weeks	Avg	SD - NaOH
	0	3		918.27	3.03564
	0.02	3		892.339	2.64076
	0.04	3		845.95	11.0132
	0.08	3		748.562	7.68287

## Sheet: HCl
			HCL P
		Trt	8 weeks	Avg	SD
		0	1152.5
		0	1174.73
		0	1165.41	1164.21	11.1643
		0.02	1508.94
		0.02	1514.67
		0.02	1521.13	1514.91	6.0995
		0.04	1729.83
		0.04	1782.9
		0.04	1739.15	1750.62	28.3352
		0.08	1891.91
		0.08	1899.8
		0.08	1895.49	1895.73	3.94989
		Trt	Rep	8 weeks	Avg	SD - HCl
		0	3		1164.21	11.1643
		0.02	3		1514.91	6.0995
		0.04	3		1750.62	28.3352
		0.08	3		1895.73	3.94989
