# Supplementary material for: Vermicomposting manure-paper mixture with igneous rock phosphate enhances biodegradation, phosphorus bioavailability and reduces heavy metal concentrations
Source: Heliyon. 2018 Aug 22;4(8):e00749. doi: 10.1016/j.heliyon.2018.e00749 (PMC6106700; doi:10.1016/j.heliyon.2018.e00749)
Supplement: Supplementary data E [file mmc5.xlsx]

## Sheet: Raw data
		0 week
Treatment	Rep	Nitrate	Avg	SD	Ammonium	Avg	SD
0	1	15.2356			46.7656
0	2	14.8581			49.3609
0	3	15.6384	15.244	0.390201	47.4199	47.8488	1.34978
0.02	1	15.3232			47.5244
0.02	2	15.2395			47.299
0.02	3	15.0371	15.1999	0.147064	48.7451	47.8561	0.778054
0.04	1	15.7298			48.3272
0.04	2	15.0605			49.24
0.04	3	15.2356	15.342	0.347124	48.4702	48.6791	0.490948
0.08	1	15.0371			47.7608
0.08	2	15.4555			49.1905
0.08	3	15.4555	15.316	0.241533	48.5856	48.5123	0.717632
		8 weeks
Treatment	Rep	Nitrate	Avg	SD	Ammonium	Avg	SD
0	1	143.096			15.6198
0	2	150.896			16.6936
0	3	148.17	147.387	3.95816	15.7271	16.0135	0.591387
0.02	1	227.871			13.5804
0.02	2	229.477			12.9674
0.02	3	234.221	230.523	3.30134	11.7201	12.756	0.947985
0.04	1	288.247			11.7662
0.04	2	282.633			11.8044
0.04	3	295.655	288.845	6.53187	10.8132	11.4613	0.561574
0.08	1	330.632			9.03945
0.08	2	328.767			9.66087
0.08	3	336.794	332.065	4.2007	8.85998	9.18676	0.42028

## Sheet: Grpahs seperate
						0 week	8 weeks
					0	47.8488	16.0135
					0.02	47.8561	12.756
					0.04	48.6791	11.4613
					0.08	48.5123	9.18676
																									0 week	8 weeks
																								0	15.244	147.387
																								0.02	15.1999	230.523
																								0.04	15.342	288.845
																								0.08	15.316	332.065
