# Supplementary material for: Vermicomposting manure-paper mixture with igneous rock phosphate enhances biodegradation, phosphorus bioavailability and reduces heavy metal concentrations
Source: Heliyon. 2018 Aug 22;4(8):e00749. doi: 10.1016/j.heliyon.2018.e00749 (PMC6106700; doi:10.1016/j.heliyon.2018.e00749)
Supplement: Supplementary data F [file mmc6.xlsx]

## Sheet: Raw data
				0 weeks
	Trt	Rep	Cr	Cd	Pb	Cu	Zn
	0	1	4.51	1.09	2.42	5.79	8.49
	0	2	4.56	1.09	2.44	5.76	8.49
	0	3	4.61	1.09	2.42	5.81	8.49
	0.02	1	20.53	2.38	8.34	10.69	20.17
	0.02	2	20.44	2.38	8.31	10.63	20.34
	0.02	3	21.02	2.28	8.33	11.23	20.34
	0.04	1	37.89	3.15	13.49	12.62	28.78
	0.04	2	38.01	3.15	13.51	12.72	28.36
	0.04	3	36.77	3.09	13.55	13.35	28.45
	0.08	1	58.11	4.09	17.82	15.63	32.47
	0.08	2	56.89	4.09	17.84	15.65	32.86
	0.08	3	58.91	3.98	17.79	15.69	32.88
				8 weeks
	Trt	Rep	Cr	Cd	Pb	Cu	Zn
	0	1	2.724	0.7085	1.452	3.7635	4.6695
	0	2	2.736	0.7085	1.464	3.744	4.6695
	0	3	2.766	0.7085	1.452	3.7765	4.6695
	0.02	1	12.318	1.547	5.004	6.9485	11.0935
	0.02	2	12.264	1.547	4.986	6.9095	11.187
	0.02	3	12.612	1.482	4.998	7.2995	11.187
	0.04	1	22.734	2.0475	8.094	8.203	15.829
	0.04	2	22.806	2.0475	8.106	8.268	15.598
	0.04	3	22.062	2.0085	8.13	8.6775	15.6475
	0.08	1	34.866	2.6585	10.692	10.1595	17.8585
	0.08	2	34.134	2.6585	10.704	10.1725	18.073
	0.08	3	35.346	2.587	10.674	10.1985	18.084

## Sheet: Avgs 
				Cr							Cd							Pb							Cu							Zn
		Trt	Rep	0 week	Avg	SD	8 weeks	Avg	SD		0 week	Avg	SD	8 weeks	Avg	SD		0 week	Avg	SD	8 weeks	Avg	SD		0 week	Avg	SD	8 weeks	Avg	SD		0 week	Avg	SD	8 weeks	Avg	SD
		0	1	4.51			2.724				1.09			0.7085				2.42			1.452				5.79			3.7635				8.49			4.6695
		0	2	4.56			2.736				1.09			0.7085				2.44			1.464				5.76			3.744				8.49			4.6695
		0	3	4.61	4.56	0.05	2.766	2.742	0.0216333		1.09	1.09	0	0.7085	0.7085	1.35974e-16		2.42	2.42667	0.011547	1.452	1.456	0.0069282		5.81	5.78667	0.0251661	3.7765	3.76133	0.016358		8.49	8.49	0	4.6695	4.6695	0
		0.02	1	20.53			12.318				2.38			1.547				8.34			5.004				10.69			6.9485				20.17			11.0935
		0.02	2	20.44			12.264				2.38			1.547				8.31			4.986				10.63			6.9095				20.34			11.187
		0.02	3	21.02	20.6633	0.312143	12.612	12.398	0.187286		2.28	2.34667	0.057735	1.482	1.52533	0.0375278		8.33	8.32667	0.0152753	4.998	4.996	0.00916515		11.23	10.85	0.330454	7.2995	7.0525	0.214795		20.34	20.2833	0.0981495	11.187	11.1558	0.0539823
		0.04	1	37.89			22.734				3.15			2.0475				13.49			8.094				12.62			8.203				28.78			15.829
		0.04	2	38.01			22.806				3.15			2.0475				13.51			8.106				12.72			8.268				28.36			15.598
		0.04	3	36.77	37.5567	0.68391	22.062	22.534	0.410346		3.09	3.13	0.034641	2.0085	2.0345	0.0225167		13.55	13.5167	0.0305505	8.13	8.11	0.0183303		13.35	12.8967	0.395769	8.6775	8.38283	0.25725		28.45	28.53	0.221133	15.6475	15.6915	0.121623
		0.08	1	58.11			34.866				4.09			2.6585				17.82			10.692				15.63			10.1595				32.47			17.8585
		0.08	2	56.89			34.134				4.09			2.6585				17.84			10.704				15.65			10.1725				32.86			18.073
		0.08	3	58.91	57.97	1.01725	35.346	34.782	0.610351		3.98	4.05333	0.0635085	2.587	2.63467	0.0412805		17.79	17.8167	0.0251661	10.674	10.69	0.0150997		15.69	15.6567	0.0305505	10.1985	10.1768	0.0198578		32.88	32.7367	0.231157	18.084	18.0052	0.127136
