# Supplementary material for: Vermicomposting manure-paper mixture with igneous rock phosphate enhances biodegradation, phosphorus bioavailability and reduces heavy metal concentrations
Source: Heliyon. 2018 Aug 22;4(8):e00749. doi: 10.1016/j.heliyon.2018.e00749 (PMC6106700; doi:10.1016/j.heliyon.2018.e00749)
Supplement: Supplementary data G [file mmc7.xlsx]

## Sheet: Sheet1
Treatment	Rep	Cr	Cd	Pb	Cu	Zn
0	1	0.52	0.28	0.41	0.84	1.45
0.02	1	0.56	0.3	0.4	0.81	1.43
0.04	1	0.59	0.31	0.44	0.83	1.44
0.08	1	0.59	0.29	0.38	0.88	1.4
0	2	0.56	0.29	0.39	0.87	1.46
0.02	2	0.55	0.3	0.42	0.9	1.45
0.04	2	0.59	0.31	0.4	0.85	1.42
0.08	2	0.58	0.29	0.35	0.88	1.44
0	3	0.51	0.32	0.37	0.83	1.41
0.02	3	0.59	0.28	0.39	0.85	1.42
0.04	3	0.57	0.29	0.41	0.81	1.46
0.08	3	0.53	0.3	0.38	0.86	1.44
Treatment	Rep	Cr	Cd	Pb	Cu	Zn
0	1	1.6344	0.4	0.656	1.31722	2.14797
0.02	1	2.6856	0.5236	1.7514	2.43197	5.10301
0.04	1	3.9204	0.65835	2.67102	2.87105	6.96476
0.08	1	4.8528	0.85481	3.52836	3.35264	7.50057
0	2	1.6416	0.2398	0.5124	1.27296	2.24136
0.02	2	2.6316	0.5236	1.7451	2.34923	5.36976
0.04	2	3.6864	0.6237	2.8371	2.72844	7.0191
0.08	2	4.4388	0.80982	3.63936	3.2552	8.13285
0	3	1.6596	0.257785	0.5082	1.35954	2.14797
0.02	3	2.718	0.53922	1.7493	2.62782	5.14602
0.04	3	3.7368	0.64581	2.6829	2.95035	6.72843
0.08	3	4.5648	0.83182	3.41568	3.3655	7.77612
